# Supplementary material for: Knowledge and Attitudes toward First Aid among Medical and Nursing Students at Taibah University in Madinah City, Saudi Arabia: A Cross-Sectional Study
Source: Healthcare (Basel). 2023 Nov 8;11(22):2924. doi: 10.3390/healthcare11222924 (PMC10671620; doi:10.3390/healthcare11222924)
Supplement: Supplementary file 1 [file healthcare-11-02924-s001.zip]

Archive with 2 entries (2 files):
- healthcare-2640689-supplementary.docx
- healthcare-2640689-supplementary.pdf
